# Supplementary material for: A population-wide gene-environment interaction study on how genes, schools, and residential areas shape achievement
Source: NPJ Sci Learn. 2022 Oct 27;7:29. doi: 10.1038/s41539-022-00145-8 (PMC9613652; doi:10.1038/s41539-022-00145-8)
Supplement: Supplementary file 1 — Supplementary Material [file 41539_2022_145_MOESM1_ESM.xlsx]

## Sheet: ST1 Descriptives
Descriptive statistics
	vars	n	mean	sd	median	trimmed	mad	min	max
child EA-PGI	2	27757	0	1	0	0	1	-4.01	3.72
parent EA-PGI	3	25340	0	1	0	0	1	-3.65	4.01
time	4	27757	-1.65	1.7	-1	-1.57	1.48	-4	0
achievement	5	16154	0	1	0.07	0.04	1.11	-3.63	2.26
Municipality	6	16429	159.66	113.78	166	150.71	142.33	1	465
district	7	16429	700.46	426.31	780	690.71	502.6	1	1616
neighbourhood	8	16429	4066.6	2313.32	4406	4057.15	2742.81	1	8569
school	9	16426	1520.03	804.4	1633	1560.15	1022.99	1	2621
PC1 (maternal)	10	27391	0	0	0	0	0	-0.01	0.05
PC2 (maternal)	11	27391	0	0	0	0	0	-0.02	0.04
PC3 (maternal)	12	27391	0	0	0	0	0	-0.02	0.04
PC4 (maternal)	13	27391	0	0	0	0	0	-0.01	0.03
PC5 (maternal)	14	27391	0	0	0	0	0	-0.03	0.01
PC1 (paternal)	15	25635	0	0	0	0	0	-0.01	0.05
PC2 (paternal)	16	25635	0	0	0	0	0	-0.02	0.04
PC3 (paternal)	17	25635	0	0	0	0	0	-0.02	0.03
PC4 (paternal)	18	25635	0	0	0	0	0	-0.01	0.03
PC5 (paternal)	19	25635	0	0	0	0	0	-0.02	0.01
School average parental education	20	16458	14	0.82	13.84	13.93	0.72	10.61	16.99
School average parental income rank	21	16458	52.2	10.32	50.8	51.52	9.5	13.11	86.04
School proportion nonwestern immigrants	22	16458	0.15	0.1	0.13	0.14	0.06	0	0.98
School Gini for education	23	26204	0.08	0.01	0.08	0.08	0.01	0.03	0.15
School Gini for income	24	26204	0.29	0.06	0.29	0.29	0.05	0.09	0.55
Parent income	25	25125	0.62	0.19	0.63	0.63	0.19	0	1
Parent educational attainment	26	25178	16.77	2.8	16.5	16.96	3.71	5.5	22

## Sheet: ST2 Fit stats
Fit statistics
Model (labels matching Table 1)
	npar	AIC	p-value
1	18	95200
2a	19	94542	<2.2e-16
2b	20	94533	0.001079
2c	21	94514	3.415e-06
2d	22	94395	<2.2e-16
3a	24	94382	0.0001848
3b	26	94386	0.948613
3c	26	94386	1
3d	26	94386	0.8581
3a*	24	94183
4	29	94115
5	34	94386
Notes:
* model 3a repeated in a smaller sample with complete data on school-level covariates to allow comparison with models 4 and 5.
bold= best-fitting models without school-level covariates (3a) and with school covariates (4).

## Sheet: ST3 Model results
a) Best fitting model (no school-level sociodemographic covariates)							b) Best fitting model (school-level covariates)
Model 3a							Model 4
Random effects:							Random effects:
Groups	Name	Variance	Std.Dev.	Corr			Groups	Name	Variance	Std.Dev.	Corr
Individual	(Intercept)	0.646341	0.80395				Individual	(Intercept)	0.64523	0.80326
Neighbourhood	(Intercept)	0.004488	0.06699				Neighbourhood	(Intercept)	0.00452	0.06723
school	(Intercept)	0.022148	0.14882				school	(Intercept)	0.021531	0.14673
	child EA-PGI	0.001155	0.03399	-0.52				child EA-PGI	0.001199	0.03463	-0.51
District	(Intercept)	0	0				District	(Intercept)	0	0
Municipality	(Intercept)	0.010683	0.10336				Municipality	(Intercept)	0.006598	0.08123
Residual		0.168611	0.41062				Residual	0.168775	0.41082
Fixed effects:							Fixed effects:
	Estimate	Std. Error	t value					Estimate	Std. Error	t value
(Intercept)	-0.00125	0.012051	-0.104				(Intercept)	0.0274726	0.0118323	2.322
child EA-PGI	0.220831	0.008535	25.874				child EA-PGI	0.22076	0.0085389	25.853
parent EA-PGI	-0.021893	0.008824	-2.481				parent EA-PGI	-0.0217577	0.0088259	-2.465
Parent income	0.078166	0.006819	11.463				Parent income	0.0711139	0.0069229	10.272
Parent educational attainment	0.203009	0.00702	28.919				Parent educational attainment	0.199834	0.0071025	28.136
PC1 (maternal)	0.004466	0.006149	0.726				PC1 (maternal)	0.0036599	0.0061433	0.596
PC2 (maternal)	-0.000946	0.006655	-0.142				PC2 (maternal)	-0.0024702	0.0066322	-0.372
PC3 (maternal)	-0.011873	0.006698	-1.773				PC3 (maternal)	-0.0110239	0.0066526	-1.657
PC4 (maternal)	-0.013422	0.006994	-1.919				PC4 (maternal)	-0.0157881	0.0069566	-2.27
PC5 (maternal)	-0.006798	0.00671	-1.013				PC5 (maternal)	-0.0082856	0.0066482	-1.246
PC1 (paternal)	-0.002195	0.006143	-0.357				PC1 (paternal)	-0.0037571	0.0061378	-0.612
PC2 (paternal)	0.003134	0.006632	0.473				PC2 (paternal)	0.0009419	0.006611	0.142
PC3 (paternal)	-0.007994	0.006592	-1.213				PC3 (paternal)	-0.007258	0.0065566	-1.107
PC4 (paternal)	-0.005747	0.006941	-0.828				PC4 (paternal)	-0.0083704	0.0069048	-1.212
PC5 (paternal)	0.002583	0.00662	0.39				PC5 (paternal)	0.0009043	0.0065688	0.138
time	0.019576	0.002045	9.571				time	0.0190515	0.0020781	9.168
							School average parental education	-0.0160798	0.0121506	-1.323
							School average parental income rank	0.0526826	0.0144448	3.647
							School proportion nonwestern immigrants	0.0354426	0.0073379	4.83
							School Gini for education	0.0395208	0.010877	3.633
							School Gini for income	-0.0375186	0.0130499	-2.875
Number of obs: 43333, groups: indiv, 23471; neigh, 7700; school, 2578; district, 1440; munic, 408							Number of obs: 43246, groups: indiv, 23411; neigh, 7696; school, 2578; district, 1439; munic, 408
School variance per SD of child EA-PGI	-3	0.0483252
	-2	0.0372895
	0	0.022148
	2	0.0162465
	3	0.0167608

## Sheet: ST4 ICCs
Intraclass correlations (ICCs)
a) Variance explained in achievement by parts of best-fitting model (3a)
Individual	0.76
Neighbourhood	0.005
school intercept	0.026
school slope EA-PGI	0.001
school int-slope correlation	-0.003
District	0
Municipality	0.013
Residual	0.198
b) Variance explained in PGI versions by school and residential levels
	Parent EA-PGI	Parent EA-PGI, PC-adjusted	Child EA-PGI	Within-family child EA-PGI
Neighbourhood	0.001	0	0.004	0.002
District	0.007	0.007	0.006	0
Municipality	0.009	0.009	0.004	0
School	0.029	0.023	0.015	0.001
Residual	0.953	0.961	0.971	0.998

## Sheet: ST5 Original area ID results
All results using original area identifiers
a)	model fit						b)	Variance explained in PGI versions by school and residential levels
	npar	AIC							Parent EA-PGI	Parent EA-PGI, PC-adjusted	Child EA-PGI	Within-family child EA-PGI
1	18	95097						Neighbourhood	0.001	0	0.005	0.003
2a	19	94443						District	0.007	0.007	0.007	0.001
2b	20	94438						Municipality	0.009	0.009	0.004	0
2c	21	94414						School	0.03	0.024	0.015	0.001
2d	22	94300						Residual	0.953	0.96	0.969	0.996
3a	24	94291
3b	26	94294					c)	Variance explained in achievement by parts of best-fitting model
3c	26	94294						Individual	0.761
3d	26	94294						Neighbourhood	0.00264
3a	24	94097						school intercept	0.0264
4	29	94031						school slope EA-PGI	0.00122
5	34	94036						school int-slope corr	-0.0027
								District	0.00082
								Municipality	0.0118
								Residual	0.199
d)	Best fitting model (no school-level covariates)						e)	Best fitting model (school-level covariates)
											Variance	Std.Dev.
	Random							Random			0.645216	0.80325
		Groups	Name	Variance	Std.Dev.	Corr			Groups	Name	0.0024116	0.04911
		IID	(Intercept)	0.646326	0.80394				IID	(Intercept)	0.0218322	0.14776
		Neighbourhood	(Intercept)	0.0022449	0.04738				Neighbourhood	(Intercept)	0.0010774	0.03282	-0.46
		school	(Intercept)	0.0224293	0.14976				school	(Intercept)	0.0007057	0.02657
			child EA-PGI	0.0010382	0.03222	-0.48				child EA-PGI	0.0060282	0.07764
		District	(Intercept)	0.0006965	0.02639				District	(Intercept)	0.41102
		Municipality	(Intercept)	0.0100357	0.10018				Municipality	(Intercept)
		Residual	0.168738	0.41078					Residual	0.168935
											t value
	Fixed	effects:						Fixed	effects:		2.223
		Estimate	Std. Error	t value					Estimate	Std. Error	25.396
	(Intercept)	-0.0032301	0.0118741	-0.272				(Intercept)	0.0259167	0.0116567	-2.062
	child EA-PGI	0.216422	0.0085108	25.429				child EA-PGI	0.216216	0.0085137	10.432
	parent EA-PGI	-0.0183541	0.0088173	-2.082				parent EA-PGI	-0.018183	0.0088185	28.353
	Parent income	0.0790729	0.0068117	11.608				Parent income	0.0721608	0.0069174	0.42
	Parent educational attainment	0.204056	0.0070073	29.12				Parent educational attainment	0.201056	0.0070912	-0.394
	PC1 (maternal)	0.003423	0.0061394	0.558				PC1 (maternal)	0.0025775	0.0061346	-1.581
	PC2 (maternal)	-0.0009934	0.0066367	-0.15				PC2 (maternal)	-0.002608	0.0066164	-2.233
	PC3 (maternal)	-0.0113902	0.0066824	-1.705				PC3 (maternal)	-0.0104924	0.0066372	-1.351
	PC4 (maternal)	-0.0130591	0.0069701	-1.874				PC4 (maternal)	-0.0154837	0.0069351	-0.586
	PC5 (maternal)	-0.0075987	0.0066933	-1.135				PC5 (maternal)	-0.0089585	0.0066305	0.076
	PC1 (paternal)	-0.0020723	0.0061127	-0.339				PC1 (paternal)	-0.0035804	0.0061087	-0.967
	PC2 (paternal)	0.0029284	0.0065995	0.444				PC2 (paternal)	0.0004981	0.0065817	-1.194
	PC3 (paternal)	-0.0070305	0.0065787	-1.069				PC3 (paternal)	-0.0063281	0.0065434	0.291
	PC4 (paternal)	-0.0054169	0.0069227	-0.782				PC4 (paternal)	-0.0082265	0.0068903	9.198
	PC5 (paternal)	0.0034053	0.0066168	0.515				PC5 (paternal)	0.0019098	0.0065643	-1.28
	time	0.0196831	0.0020684	9.516				time	0.019302	0.0020984	3.635
								School average parental education	-0.0155108	0.0121137	5.286
								School average parental income rank	0.0523264	0.0143945	3.117
								School proportion nonwestern immigrants	0.0387733	0.0073348	-2.549
								School Gini for education	0.0338148	0.0108486
								School Gini for income	-0.0331285	0.0129988
	Number of obs: 43284, groups: individuals, 23476; neighb, 8179; school, 2578; district, 1598; munic, 460							Number of obs: 43198, groups: individuals, 23417; neigh, 8174; school, 2578; district, 1597; municip, 460
